# Supplementary material for: In Vitro Screening of an In-House Library of Structurally Distinct Chemotypes Towards the Identification of Novel SARS-CoV-2 Inhibitors
Source: Pharmaceuticals (Basel). 2024 Dec 11;17(12):1668. doi: 10.3390/ph17121668 (PMC11676875; doi:10.3390/ph17121668)
Supplement: Supplementary file 1 [file pharmaceuticals-17-01668-s001.zip]

Archive with 1 entries (1 files):
- pharmaceuticals-3331200-supplementary.pdf
